# Supplementary material for: Deep Learning for Early Breast Cancer Detection on Contrast-Enhanced Breast MRI: A Multicenter Study
Source: Cancers (Basel). 2026 Jul 11;18(14):2229. doi: 10.3390/cancers18142229 (PMC13406529; doi:10.3390/cancers18142229)
Supplement: Supplementary file 1 [file cancers-18-02229-s001.zip]

Archive with 1 entries (1 files):
- cancers-4394180-supplementary.pdf
